# Supplementary material for: Changes in Soil Characteristics, Microbial Metabolic Pathways, TCA Cycle Metabolites and Crop Productivity following Frequent Application of Municipal Solid Waste Compost
Source: Plants (Basel). 2022 Nov 18;11(22):3153. doi: 10.3390/plants11223153 (PMC9695376; doi:10.3390/plants11223153)
Supplement: Supplementary file 1 [file plants-11-03153-s001.zip]

Archive with 1 entries (1 files):
- plants-2001119-supplementary.pdf
